# Supplementary material for: Deep convolutional neural networks for regular texture recognition
Source: PeerJ Comput Sci. 2022 Feb 9;8:e869. doi: 10.7717/peerj-cs.869 (PMC9044313; doi:10.7717/peerj-cs.869)
Supplement: Supplemental Information 1 [file peerj-cs-08-869-s001.zip]

Archive with 511 entries (510 files):
- 0_part1/
- 0_part1/1000_D54.jpg
- 0_part1/491_cracked_0064.jpg
- 0_part1/492_texture_22.jpg
- 0_part1/493_ground_slope_0029_01_thumb.jpg
- 0_part1/494_cracked_0103.jpg
- 0_part1/495_dotted_0122.jpg
- 0_part1/496_linseeds1-a-p010.jpg
- 0_part1/497_bubbly_0126.jpg
- 0_part1/498_Flora31_6.jpg
- 0_part1/499_ground_ground_leaves_0003_01_thumb.jpg
- 0_part1/500_D97.jpg
- 0_part1/501_ground_slope_0049_01_thumb.jpg
- 0_part1/502_ground_slope_0041_01_thumb.jpg
- 0_part1/503_cracked_0111.jpg
- 0_part1/504_debris_garbage_0020_01_thumb.jpg
- 0_part1/505_ground_slope_0010_01_thumb.jpg
- 0_part1/506_grass_other_grass_0031_01_thumb.jpg
- 0_part1/507_wood_constructions_0035_01_thumb.jpg
- 0_part1/508_bubbly_0079.jpg
- 0_part1/509_nature_moss_0052_01_thumb.jpg
- 0_part1/510_ground_pebble_0044_01_thumb.jpg
- 0_part1/511_nature_moss_0040_01_thumb.jpg
- 0_part1/512_cracked_0048.jpg
- 0_part1/513_dotted_0117.jpg
- 0_part1/514_D57.jpg
- 0_part1/515_debris_wood_chips_0020_01_thumb.jpg
- 0_part1/516_dotted_0103.jpg
- 0_part1/517_bumpy_0104.jpg
- 0_part1/518_ground_frozen_ground_0031_01_thumb.jpg
- 0_part1/519_grass_on_stones_0002_01_thumb.jpg
- 0_part1/520_dotted_0119.jpg
- 0_part1/521_ground_ground_garbage_0026_01_thumb.jpg
- 0_part1/522_porous_0060.jpg
- 0_part1/523_grass_grass_0060_01_thumb.jpg
- 0_part1/524_ground_pebble_0015_01_thumb.jpg
- 0_part1/525_sesameseeds1-a-p010.jpg
- 0_part1/526_cracked_0052.jpg
- 0_part1/527_animals_fur_0023_01_thumb.jpg
- 0_part1/528_bubbly_0056.jpg
- 0_part1/529_ground_ground_garbage_0032_01_thumb.jpg
- 0_part1/530_ground_ground_garbage_0029_01_thumb.jpg
- 0_part1/531_rock_cave_0020_01_thumb.jpg
- 0_part1/532_bubbly_0082.jpg
- 0_part1/533_debris_wood_chips_0001_01_thumb.jpg
- 0_part1/534_ground_frozen_ground_0005_01_thumb.jpg
- 0_part1/535_texture_8.jpg
- 0_part1/536_dotted_0148.jpg
- 0_part1/537_cracked_0145.jpg
- 0_part1/538_bubbly_0154.jpg
- 0_part1/539_ground_stone_ground_0028_02_thumb.jpg
- 0_part1/540_ground_stone_ground_0046_01_thumb.jpg
- 0_part1/541_ground_stone_ground_0068_01_thumb.jpg
- 0_part1/542_porous_0104.jpg
- 0_part1/543_grass_grass_0093_04_thumb.jpg
- 0_part1/544_ground_pebble_0017_01_thumb.jpg
- 0_part1/545_debris_stone_debris_0027_01_thumb.jpg
- 0_part1/546_cracked_0054.jpg
- 0_part1/547_grass_grass_0034_01_thumb.jpg
- 0_part1/548_wood_burnt_0007_01_thumb.jpg
- 0_part1/549_bubbly_0066.jpg
- 0_part1/550_cracked_0076.jpg
- 0_part1/551_ground_pebble_0043_01_thumb.jpg
- 0_part1/552_ground_slope_0013_01_thumb.jpg
- 0_part1/553_D27.jpg
- 0_part1/554_ground_ground_leaves_0020_01_thumb.jpg
- 0_part1/555_cracked_0073.jpg
- 0_part1/556_cracked_0133.jpg
- 0_part1/557_ground_frozen_ground_0048_01_thumb.jpg
- 0_part1/558_cracked_0155.jpg
- 0_part1/559_bubbly_0163.jpg
- 0_part1/560_dotted_0110.jpg
- 0_part1/561_ground_ground_leaves_0026_01_thumb.jpg
- 0_part1/562_debris_garbage_0024_01_thumb.jpg
- 0_part1/563_cracked_0129.jpg
- 0_part1/564_debris_stone_debris_0005_01_thumb.jpg
- 0_part1/565_cracked_0105.jpg
- 0_part1/566_ground_ground_leaves_0027_01_thumb.jpg
- 0_part1/567_ground_frozen_ground_0035_01_thumb.jpg
- 0_part1/568_dotted_0115.jpg
- 0_part1/569_bubbly_0147.jpg
- 0_part1/570_blanket2-a-p008.jpg
- 0_part1/571_cracked_0059.jpg
- 0_part1/572_nature_moss_0043_01_thumb.jpg
- 0_part1/573_ceiling1-a-p001.jpg
- 0_part1/574_ground_frozen_ground_0016_01_thumb.jpg
- 0_part1/575_ground_frozen_ground_0019_01_thumb.jpg
- 0_part1/576_soil_cracked_0031_01_thumb.jpg
- 0_part1/577_bubbly_0144.jpg
- 0_part1/578_bubbly_0117.jpg
- 0_part1/579_dotted_0130.jpg
- 0_part1/580_D91.jpg
- 0_part1/581_bubbly_0151.jpg
- 0_part1/582_ground_pebble_0032_01_thumb.jpg
- 0_part1/583_cracked_0160.jpg
- 0_part1/584_grass_leaves_0001_01_thumb.jpg
- 0_part1/585_dotted_0106.jpg
- 0_part1/586_dotted_0097.jpg
- 0_part1/587_S_S_IMG_0225.jpg
- 0_part1/588_ground_pebble_0054_01_thumb.jpg
- 0_part1/589_grass_grass_0022_01_thumb.jpg
- 0_part1/590_Flora31_11.jpg
- 0_part1/591_grass_grass_0077_01_thumb.jpg
- 0_part1/592_texture_14.jpg
- 0_part1/593_bubbly_0118.jpg
- 0_part1/594_debris_wood_chips_0002_01_thumb.jpg
- 0_part1/595_rice2-a-p002.jpg
- 0_part1/596_debris_stone_debris_0019_01_thumb.jpg
- 0_part1/597_wood_rotten_0017_01_thumb.jpg
- 0_part1/598_S_S_D92_Pigskin.jpg
- 0_part1/599_bubbly_0103.jpg
- 0_part1/600_porous_0140.jpg
- 0_part1/601_ground_slope_0056_01_thumb.jpg
- 0_part1/602_ground_frozen_ground_0036_01_thumb.jpg
- 0_part1/603_ground_ground_leaves_0019_01_thumb.jpg
- 0_part1/604_bumpy_0203.jpg
- 0_part1/605_ground_stone_ground_0065_01_thumb.jpg
- 0_part1/606_wood_damaged_0007_01_thumb.jpg
- 0_part1/607_grass_leaves_0010_01_thumb.jpg
- 0_part1/608_cracked_0162.jpg
- 0_part1/609_ground_ground_leaves_0037_01_thumb.jpg
- 0_part1/610_debris_stone_debris_0021_01_thumb.jpg
- 0_part1/611_bumpy_0024.jpg
- 0_part1/612_cracked_0098.jpg
- 0_part1/613_debris_garbage_0025_01_thumb.jpg
- 0_part1/614_debris_garbage_0023_01_thumb.jpg
- 0_part1/615_ground_other_ground_0002_01_thumb.jpg
- 0_part1/616_grass_grass_0094_01_thumb.jpg
- 0_part1/617_grass_grass_0069_01_thumb.jpg
- 0_part1/618_grass_grass_0110_01_thumb.jpg
- 0_part1/619_Flora31_68.jpg
- 0_part1/620_soil_cracked_0033_01_thumb.jpg
- 0_part1/621_bubbly_0137.jpg
- 0_part1/622_cracked_0136.jpg
- 0_part1/623_bumpy_0181.jpg
- 0_part1/624_debris_metal_debris_0005_01_thumb.jpg
- 0_part1/625_Flora31_49.jpg
- 0_part1/626_debris_other_0002_01_thumb.jpg
- 0_part1/627_soil_cracked_0041_01_thumb.jpg
- 0_part1/628_nature_moss_0007_01_thumb.jpg
- 0_part1/629_debris_stone_debris_0042_01_thumb.jpg
- 0_part1/630_dotted_0186.jpg
- 0_part1/631_bumpy_0156.jpg
- 0_part1/632_cracked_0106.jpg
- 0_part1/633_flecked_0055.jpg
- 0_part1/634_grass_other_grass_0035_01_thumb.jpg
- 0_part1/635_wood_burnt_0003_01_thumb.jpg
- 0_part1/636_debris_wood_chips_0019_01_thumb.jpg
- 0_part1/637_grass_on_stones_0014_01_thumb.jpg
- 0_part1/638_D15.jpg
- 0_part1/639_nature_moss_0047_01_thumb.jpg
- 0_part1/640_bubbly_0116.jpg
- 0_part1/641_ground_frozen_ground_0029_01_thumb.jpg
- 0_part1/642_bubbly_0171.jpg
- 0_part1/643_bumpy_0081.jpg
- 0_part1/644_bubbly_0073.jpg
- 0_part1/645_grass_grass_0008_01_thumb.jpg
- 0_part1/646_porous_0174.jpg
- 0_part1/647_cracked_0066.jpg
- 0_part1/648_nature_moss_0021_01_thumb.jpg
- 0_part1/649_Flora31_1.jpg
- 0_part1/650_bumpy_0173.jpg
- 0_part1/651_grass_grass_0024_01_thumb.jpg
- 0_part1/652_bubbly_0071.jpg
- 0_part1/653_porous_0105.jpg
- 0_part1/654_bumpy_0135.jpg
- 0_part1/655_dotted_0165.jpg
- 0_part1/656_dotted_0163.jpg
- 0_part1/657_dotted_0189.jpg
- 0_part1/658_Flora31_24.jpg
- 0_part1/659_grass_grass_0020_01_thumb.jpg
- 0_part1/660_bumpy_0153.jpg
- 0_part1/661_bumpy_0180.jpg
- 0_part1/662_nature_moss_0042_01_thumb.jpg
- 0_part1/663_porous_0173.jpg
- 0_part1/664_soil_cracked_0037_01_thumb.jpg
- 0_part1/665_grass_leaves_0019_01_thumb.jpg
- 0_part1/666_ground_pebble_0051_01_thumb.jpg
- 0_part1/667_Flora31_30.jpg
- 0_part1/668_bubbly_0164.jpg
- 0_part1/669_bubbly_0120.jpg
- 0_part1/670_nature_moss_0034_01_thumb.jpg
- 0_part1/671_bubbly_0122.jpg
- 0_part1/672_ground_stone_ground_0054_01_thumb.jpg
- 0_part1/673_bubbly_0055.jpg
- 0_part1/674_grass_grass_0057_01_thumb.jpg
- 0_part1/675_dotted_0140.jpg
- 0_part1/676_ground_other_ground_0011_01_thumb.jpg
- 0_part1/677_cracked_0164.jpg
- 0_part1/678_bumpy_0198.jpg
- 0_part1/679_debris_wood_chips_0023_01_thumb.jpg
- 0_part1/680_bumpy_0073.jpg
- 0_part1/681_texture_17.jpg
- 0_part1/682_bumpy_0189.jpg
- 0_part1/683_grass_grass_0103_01_thumb.jpg
- 0_part1/684_debris_stone_debris_0049_01_thumb.jpg
- 0_part1/685_ground_pebble_0011_01_thumb.jpg
- 0_part1/686_debris_wood_chips_0015_01_thumb.jpg
- 0_part1/687_grass_leaves_0042_01_thumb.jpg
- 0_part1/688_cracked_0053.jpg
- 0_part1/689_cracked_0161.jpg
- 0_part1/690_dotted_0185.jpg
- 0_part1/691_ground_stone_ground_0045_01_thumb.jpg
- 0_part1/692_Flora31_9.jpg
- 0_part1/693_ground_slope_0052_02_thumb.jpg
- 0_part1/694_debris_wood_chips_0017_01_thumb.jpg
- 0_part1/695_ground_ground_leaves_0013_01_thumb.jpg
- 0_part1/696_Flora31_63.jpg
- 0_part1/697_cracked_0143.jpg
- 0_part1/698_ground_frozen_ground_0002_01_thumb.jpg
- 0_part1/699_ground_frozen_ground_0052_01_thumb.jpg
- 0_part1/700_cracked_0149.jpg
- 0_part1/701_bubbly_0128.jpg
- 0_part1/702_grass_leaves_0029_01_thumb.jpg
- 0_part1/703_dotted_0155.jpg
- 0_part1/704_ground_stone_ground_0014_01_thumb.jpg
- 0_part1/705_ground_stone_ground_0005_01_thumb.jpg
- 0_part1/706_grass_grass_0021_01_thumb.jpg
- 0_part1/707_S_S_IMG_0175.jpg
- 0_part1/708_grass_grass_0018_01_thumb.jpg
- 0_part1/709_cracked_0081.jpg
- 0_part1/710_grass_grass_0087_01_thumb.jpg
- 0_part1/711_debris_stone_debris_0033_01_thumb.jpg
- 0_part1/712_ground_pebble_0002_01_thumb.jpg
- 0_part1/713_soil_cracked_0026_01_thumb.jpg
- 0_part1/714_debris_stone_debris_0047_01_thumb.jpg
- 0_part1/715_debris_stone_debris_0044_01_thumb.jpg
- 0_part1/716_soil_cracked_0007_01_thumb.jpg
- 0_part1/717_ground_pebble_0013_01_thumb.jpg
- 0_part1/718_debris_stone_debris_0004_01_thumb.jpg
- 0_part1/719_bumpy_0067.jpg
- 0_part1/720_D107.jpg
- 0_part1/721_bubbly_0104.jpg
- 0_part1/722_Flora31_35.jpg
- 0_part1/723_cracked_0074.jpg
- 0_part1/724_texture_10.jpg
- 0_part1/725_porous_0073.jpg
- 0_part1/726_grass_on_stones_0013_01_thumb.jpg
- 0_part1/727_Flora31_54.jpg
- 0_part1/728_bubbly_0049.jpg
- 0_part1/729_bubbly_0132.jpg
- 0_part1/730_grass_other_grass_0032_03_thumb.jpg
- 0_part1/731_ground_stone_ground_0051_01_thumb.jpg
- 0_part1/732_porous_0071.jpg
- 0_part1/733_grass_grass_0001_01_thumb.jpg
- 0_part1/734_ground_ground_garbage_0010_01_thumb.jpg
- 0_part1/735_grass_on_stones_0001_01_thumb.jpg
- 0_part1/736_nature_moss_0026_01_thumb.jpg
- 0_part1/737_ground_ground_garbage_0018_01_thumb.jpg
- 0_part1/738_wood_old_0012_01_thumb.jpg
- 0_part1/739_ground_ground_leaves_0022_01_thumb.jpg
- 0_part1/740_grass_grass_0074_01_thumb.jpg
- 0_part1/741_soil_ground_0081_01_thumb.jpg
- 0_part1/742_dotted_0169.jpg
- 0_part1/743_soil_cracked_0034_01_thumb.jpg
- 0_part1/744_cracked_0092.jpg
- 0_part1/745_grass_grass_0118_02_thumb.jpg
- 0_part1/746_grass_grass_0032_01_thumb.jpg
- 0_part1/747_Flora31_60.jpg
- 0_part1/748_Flora31_67.jpg
- 0_part1/749_ground_slope_0022_01_thumb.jpg
- 0_part1/750_grass_grass_0043_01_thumb.jpg
- 0_part1/751_dotted_0191.jpg
- 0_part1/752_bubbly_0089.jpg
- 0_part1/753_ground_slope_0051_01_thumb.jpg
- 0_part1/754_debris_other_0018_01_thumb.jpg
- 0_part1/755_bumpy_0166.jpg
- 0_part1/756_texture_12.jpg
- 0_part1/757_ground_pebble_0031_01_thumb.jpg
- 0_part1/758_bubbly_0172.jpg
- 0_part1/759_bubbly_0048.jpg
- 0_part1/760_fibrous_0108.jpg
- 0_part1/761_dotted_0208.jpg
- 0_part1/762_debris_stone_debris_0032_01_thumb.jpg
- 0_part1/763_soil_cracked_0021_01_thumb.jpg
- 0_part1/764_dotted_0175.jpg
- 0_part1/765_cracked_0112.jpg
- 0_part1/766_grass_other_grass_0009_01_thumb.jpg
- 0_part1/767_ground_stone_ground_0050_01_thumb.jpg
- 0_part1/768_ground_stone_ground_0053_01_thumb.jpg
- 0_part1/769_cracked_0121.jpg
- 0_part1/770_Flora31_53.jpg
- 0_part1/771_Flora31_27.jpg
- 0_part1/772_dotted_0194.jpg
- 0_part1/773_debris_wood_chips_0028_01_thumb.jpg
- 0_part1/774_rock_cave_0007_01_thumb.jpg
- 0_part1/775_bubbly_0134.jpg
- 0_part1/776_dotted_0142.jpg
- 0_part1/777_porous_0161.jpg
- 0_part1/778_cracked_0108.jpg
- 0_part1/779_porous_0132.jpg
- 0_part1/780_texture_23.jpg
- 0_part1/781_cracked_0127.jpg
- 0_part1/782_bubbly_0155.jpg
- 0_part1/783_grass_grass_0123_01_thumb.jpg
- 0_part1/784_ground_ground_leaves_0016_01_thumb.jpg
- 0_part1/785_stone2-a-p010.jpg
- 0_part1/786_grass_other_grass_0020_01_thumb.jpg
- 0_part1/787_cracked_0135.jpg
- 0_part1/788_wood_rotten_0005_01_thumb.jpg
[truncated: 211 more entries]
