# Supplementary material for: Deep convolutional neural networks for regular texture recognition
Source: PeerJ Comput Sci. 2022 Feb 9;8:e869. doi: 10.7717/peerj-cs.869 (PMC9044313; doi:10.7717/peerj-cs.869)
Supplement: Supplemental Information 2 [file peerj-cs-08-869-s002.zip]

Archive with 491 entries (490 files):
- 0_part2/
- 0_part2/100_grass_other_grass_0016_01_thumb.jpg
- 0_part2/101_grass_other_grass_0027_01_thumb.jpg
- 0_part2/102_ground_stone_ground_0006_01_thumb.jpg
- 0_part2/103_ground_slope_0030_01_thumb.jpg
- 0_part2/104_grass_on_stones_0022_01_thumb.jpg
- 0_part2/105_grass_leaves_0025_01_thumb.jpg
- 0_part2/106_dotted_0156.jpg
- 0_part2/107_cracked_0156.jpg
- 0_part2/108_debris_other_0017_01_thumb.jpg
- 0_part2/109_ground_frozen_ground_0003_01_thumb.jpg
- 0_part2/10_bubbly_0095.jpg
- 0_part2/110_ground_frozen_ground_0046_01_thumb.jpg
- 0_part2/111_grass_leaves_0008_01_thumb.jpg
- 0_part2/112_debris_wood_chips_0014_01_thumb.jpg
- 0_part2/113_cracked_0134.jpg
- 0_part2/114_rug1-a-p002.jpg
- 0_part2/115_bubbly_0083.jpg
- 0_part2/116_bumpy_0191.jpg
- 0_part2/117_D75.jpg
- 0_part2/118_Borderline Near-Regular Textures 65_51.jpg
- 0_part2/119_ground_other_ground_0004_01_thumb.jpg
- 0_part2/11_cracked_0060.jpg
- 0_part2/120_ground_frozen_ground_0061_01_thumb.jpg
- 0_part2/121_bumpy_0113.jpg
- 0_part2/122_nature_moss_0024_01_thumb.jpg
- 0_part2/123_nature_moss_0019_01_thumb.jpg
- 0_part2/124_grass_grass_0097_01_thumb.jpg
- 0_part2/125_grass_other_grass_0039_01_thumb.jpg
- 0_part2/126_nature_moss_0039_01_thumb.jpg
- 0_part2/127_grass_leaves_0011_01_thumb.jpg
- 0_part2/128_grass_grass_0115_01_thumb.jpg
- 0_part2/129_grass_on_stones_0011_01_thumb.jpg
- 0_part2/12_fibrous_0120.jpg
- 0_part2/130_ground_frozen_ground_0007_01_thumb.jpg
- 0_part2/131_cracked_0151.jpg
- 0_part2/132_grass_grass_0038_01_thumb.jpg
- 0_part2/133_debris_stone_debris_0053_01_thumb.jpg
- 0_part2/134_ground_ground_leaves_0044_01_thumb.jpg
- 0_part2/135_cracked_0063.jpg
- 0_part2/136_S_S_Metal05l.jpg
- 0_part2/137_bumpy_0128.jpg
- 0_part2/138_ground_stone_ground_0024_01_thumb.jpg
- 0_part2/139_cracked_0122.jpg
- 0_part2/13_ground_stone_ground_0011_01_thumb.jpg
- 0_part2/140_nature_moss_0017_01_thumb.jpg
- 0_part2/141_ground_frozen_ground_0053_04_thumb.jpg
- 0_part2/142_grass_leaves_0031_01_thumb.jpg
- 0_part2/143_debris_stone_debris_0054_01_thumb.jpg
- 0_part2/144_ground_frozen_ground_0022_01_thumb.jpg
- 0_part2/145_grass_on_stones_0028_01_thumb.jpg
- 0_part2/146_bubbly_0152.jpg
- 0_part2/147_bubbly_0077.jpg
- 0_part2/148_dotted_0157.jpg
- 0_part2/149_ground_frozen_ground_0008_01_thumb.jpg
- 0_part2/14_rock_cave_0014_01_thumb.jpg
- 0_part2/150_bubbly_0160.jpg
- 0_part2/151_grass_on_stones_0029_01_thumb.jpg
- 0_part2/152_grass_grass_0085_01_thumb.jpg
- 0_part2/153_Flora31_23.jpg
- 0_part2/154_debris_stone_debris_0038_01_thumb.jpg
- 0_part2/155_debris_stone_debris_0016_01_thumb.jpg
- 0_part2/156_ground_pebble_0009_01_thumb.jpg
- 0_part2/157_cracked_0107.jpg
- 0_part2/158_flecked_0042.jpg
- 0_part2/159_rock_cave_0030_01_thumb.jpg
- 0_part2/15_dotted_0108.jpg
- 0_part2/160_rock_cave_0022_01_thumb.jpg
- 0_part2/161_grass_grass_0010_01_thumb.jpg
- 0_part2/162_bubbly_0061.jpg
- 0_part2/163_grass_grass_0023_01_thumb.jpg
- 0_part2/164_porous_0044.jpg
- 0_part2/165_ground_ground_leaves_0029_01_thumb.jpg
- 0_part2/166_ground_frozen_ground_0044_01_thumb.jpg
- 0_part2/167_ground_stone_ground_0070_01_thumb.jpg
- 0_part2/168_ground_frozen_ground_0055_01_thumb.jpg
- 0_part2/169_Borderline Near-Regular Textures 65_14.jpg
- 0_part2/16_ground_pebble_0020_01_thumb.jpg
- 0_part2/170_grass_on_stones_0012_01_thumb.jpg
- 0_part2/171_cracked_0085.jpg
- 0_part2/172_Flora31_66.jpg
- 0_part2/173_ground_frozen_ground_0045_01_thumb.jpg
- 0_part2/174_bubbly_0084.jpg
- 0_part2/175_grass_on_stones_0026_01_thumb.jpg
- 0_part2/176_cracked_0046.jpg
- 0_part2/177_soil_ground_0077_01_thumb.jpg
- 0_part2/178_grass_grass_0062_01_thumb.jpg
- 0_part2/179_grass_grass_0126_01_thumb.jpg
- 0_part2/17_soil_ground_0078_01_thumb.jpg
- 0_part2/180_ground_frozen_ground_0060_01_thumb.jpg
- 0_part2/181_bubbly_0045.jpg
- 0_part2/182_dotted_0159.jpg
- 0_part2/183_bumpy_0125.jpg
- 0_part2/184_nature_moss_0051_01_thumb.jpg
- 0_part2/185_porous_0154.jpg
- 0_part2/186_ground_stone_ground_0019_01_thumb.jpg
- 0_part2/187_porous_0160.jpg
- 0_part2/188_Flora31_36.jpg
- 0_part2/189_soil_cracked_0040_01_thumb.jpg
- 0_part2/18_ground_slope_0043_01_thumb.jpg
- 0_part2/190_debris_wood_chips_0012_01_thumb.jpg
- 0_part2/191_D24.jpg
- 0_part2/192_ground_frozen_ground_0062_01_thumb.jpg
- 0_part2/193_grass_grass_0039_01_thumb.jpg
- 0_part2/194_ground_slope_0011_01_thumb.jpg
- 0_part2/195_bubbly_0050.jpg
- 0_part2/196_bubbly_0044.jpg
- 0_part2/197_grass_grass_0012_02_thumb.jpg
- 0_part2/198_dotted_0166.jpg
- 0_part2/199_wood_rotten_0011_01_thumb.jpg
- 0_part2/19_cracked_0128.jpg
- 0_part2/1_dotted_0181.jpg
- 0_part2/200_Flora31_37.jpg
- 0_part2/201_bumpy_0195.jpg
- 0_part2/202_debris_wood_chips_0026_01_thumb.jpg
- 0_part2/203_grass_other_grass_0036_01_thumb.jpg
- 0_part2/204_rock_cave_0027_01_thumb.jpg
- 0_part2/205_S_S_IMG_0070.jpg
- 0_part2/206_debris_other_0003_01_thumb.jpg
- 0_part2/207_ground_other_ground_0013_01_thumb.jpg
- 0_part2/208_cracked_0158.jpg
- 0_part2/209_ground_ground_leaves_0002_01_thumb.jpg
- 0_part2/20_ground_ground_leaves_0030_01_thumb.jpg
- 0_part2/210_dotted_0143.jpg
- 0_part2/211_cracked_0100.jpg
- 0_part2/212_D112.jpg
- 0_part2/213_ground_ground_leaves_0004_01_thumb.jpg
- 0_part2/214_cracked_0131.jpg
- 0_part2/215_Flora31_70.jpg
- 0_part2/216_Flora31_22.jpg
- 0_part2/217_ground_pebble_0024_01_thumb.jpg
- 0_part2/218_ground_other_ground_0007_01_thumb.jpg
- 0_part2/219_Pure Texture 171_113.jpg
- 0_part2/21_ground_slope_0012_01_thumb.jpg
- 0_part2/220_ground_ground_garbage_0020_01_thumb.jpg
- 0_part2/221_grass_grass_0040_01_thumb.jpg
- 0_part2/222_cracked_0062.jpg
- 0_part2/223_dotted_0134.jpg
- 0_part2/224_bumpy_0174.jpg
- 0_part2/225_ground_ground_garbage_0001_01_thumb.jpg
- 0_part2/226_bubbly_0097.jpg
- 0_part2/227_ground_ground_garbage_0023_01_thumb.jpg
- 0_part2/228_bubbly_0142.jpg
- 0_part2/229_cracked_0090.jpg
- 0_part2/22_grass_grass_0071_02_thumb.jpg
- 0_part2/230_D61.jpg
- 0_part2/231_cracked_0047.jpg
- 0_part2/232_ground_other_ground_0006_01_thumb.jpg
- 0_part2/233_grass_grass_0106_01_thumb.jpg
- 0_part2/234_debris_metal_debris_0008_01_thumb.jpg
- 0_part2/235_ground_slope_0024_01_thumb.jpg
- 0_part2/236_grass_grass_0079_01_thumb.jpg
- 0_part2/237_nature_moss_0012_01_thumb.jpg
- 0_part2/238_grass_grass_0059_01_thumb.jpg
- 0_part2/239_grass_grass_0098_01_thumb.jpg
- 0_part2/23_texture_13.jpg
- 0_part2/240_cracked_0084.jpg
- 0_part2/241_cracked_0132.jpg
- 0_part2/242_nature_moss_0031_01_thumb.jpg
- 0_part2/243_ground_slope_0034_01_thumb.jpg
- 0_part2/244_ground_pebble_0018_01_thumb.jpg
- 0_part2/245_bubbly_0042.jpg
- 0_part2/246_ground_stone_ground_0021_02_thumb.jpg
- 0_part2/247_nature_moss_0018_01_thumb.jpg
- 0_part2/248_bumpy_0167.jpg
- 0_part2/249_bubbly_0109.jpg
- 0_part2/24_bumpy_0172.jpg
- 0_part2/250_bubbly_0063.jpg
- 0_part2/251_ground_slope_0015_01_thumb.jpg
- 0_part2/252_grass_grass_0119_01_thumb.jpg
- 0_part2/253_ground_ground_garbage_0012_01_thumb.jpg
- 0_part2/254_bubbly_0148.jpg
- 0_part2/255_Flora31_0.jpg
- 0_part2/256_ground_frozen_ground_0024_01_thumb.jpg
- 0_part2/257_debris_other_0015_02_thumb.jpg
- 0_part2/258_bubbly_0107.jpg
- 0_part2/259_grass_grass_0013_01_thumb.jpg
- 0_part2/25_bubbly_0168.jpg
- 0_part2/260_rock_cave_0005_01_thumb.jpg
- 0_part2/261_dotted_0164.jpg
- 0_part2/262_cracked_0095.jpg
- 0_part2/263_cracked_0104.jpg
- 0_part2/264_debris_other_0006_01_thumb.jpg
- 0_part2/265_debris_wood_chips_0010_01_thumb.jpg
- 0_part2/266_grass_grass_0009_01_thumb.jpg
- 0_part2/267_nature_moss_0022_01_thumb.jpg
- 0_part2/268_bubbly_0140.jpg
- 0_part2/269_soil_cracked_0014_01_thumb.jpg
- 0_part2/26_ground_stone_ground_0003_01_thumb.jpg
- 0_part2/270_ground_ground_garbage_0003_01_thumb.jpg
- 0_part2/271_Flora31_46.jpg
- 0_part2/272_grass_leaves_0005_01_thumb.jpg
- 0_part2/273_dotted_0112.jpg
- 0_part2/274_bumpy_0147.jpg
- 0_part2/275_cracked_0065.jpg
- 0_part2/276_dotted_0146.jpg
- 0_part2/277_grass_grass_0011_01_thumb.jpg
- 0_part2/278_wood_rotten_0021_01_thumb.jpg
- 0_part2/279_grass_other_grass_0029_02_thumb.jpg
- 0_part2/27_bumpy_0151.jpg
- 0_part2/280_grass_grass_0035_01_thumb.jpg
- 0_part2/281_grass_other_grass_0025_01_thumb.jpg
- 0_part2/282_texture_5.jpg
- 0_part2/283_bubbly_0135.jpg
- 0_part2/284_grass_grass_0031_01_thumb.jpg
- 0_part2/285_debris_stone_debris_0013_01_thumb.jpg
- 0_part2/286_grass_grass_0107_01_thumb.jpg
- 0_part2/287_grass1-d-p020.jpg
- 0_part2/288_nature_moss_0033_01_thumb.jpg
- 0_part2/289_ground_ground_garbage_0013_01_thumb.jpg
- 0_part2/28_grass_grass_0063_01_thumb.jpg
- 0_part2/290_ground_other_ground_0003_01_thumb.jpg
- 0_part2/291_grass_grass_0127_01_thumb.jpg
- 0_part2/292_dotted_0123.jpg
- 0_part2/293_ground_ground_garbage_0006_01_thumb.jpg
- 0_part2/294_ground_stone_ground_0069_01_thumb.jpg
- 0_part2/295_ground_stone_ground_0020_01_thumb.jpg
- 0_part2/296_debris_stone_debris_0052_01_thumb.jpg
- 0_part2/297_bubbly_0159.jpg
- 0_part2/298_ground_slope_0028_01_thumb.jpg
- 0_part2/299_Flora31_28.jpg
- 0_part2/29_D67.jpg
- 0_part2/2_debris_garbage_0022_01_thumb.jpg
- 0_part2/300_debris_garbage_0009_01_thumb.jpg
- 0_part2/301_ground_slope_0004_01_thumb.jpg
- 0_part2/302_nature_moss_0004_01_thumb.jpg
- 0_part2/303_bubbly_0141.jpg
- 0_part2/304_cracked_0109.jpg
- 0_part2/305_bubbly_0143.jpg
- 0_part2/306_ground_slope_0057_01_thumb.jpg
- 0_part2/307_dotted_0188.jpg
- 0_part2/308_ground_pebble_0035_01_thumb.jpg
- 0_part2/309_grass_other_grass_0033_01_thumb.jpg
- 0_part2/30_porous_0121.jpg
- 0_part2/310_S_S_Hide2.jpg
- 0_part2/311_porous_0126.jpg
- 0_part2/312_bubbly_0138.jpg
- 0_part2/313_rock_cave_0019_01_thumb.jpg
- 0_part2/314_bumpy_0077.jpg
- 0_part2/315_bubbly_0091.jpg
- 0_part2/316_grass_other_grass_0011_01_thumb.jpg
- 0_part2/317_debris_stone_debris_0015_01_thumb.jpg
- 0_part2/318_nature_moss_0011_01_thumb.jpg
- 0_part2/319_bubbly_0173.jpg
- 0_part2/31_grass_grass_0004_01_thumb.jpg
- 0_part2/320_ground_frozen_ground_0001_01_thumb.jpg
- 0_part2/321_bubbly_0060.jpg
- 0_part2/322_bumpy_0168.jpg
- 0_part2/323_bubbly_0064.jpg
- 0_part2/324_ground_ground_leaves_0038_01_thumb.jpg
- 0_part2/325_debris_garbage_0002_01_thumb.jpg
- 0_part2/326_porous_0142.jpg
- 0_part2/327_bubbly_0080.jpg
- 0_part2/328_grass_grass_0130_01_thumb.jpg
- 0_part2/329_dotted_0094.jpg
- 0_part2/32_cracked_0091.jpg
- 0_part2/330_debris_other_0010_01_thumb.jpg
- 0_part2/331_Flora31_41.jpg
- 0_part2/332_ground_stone_ground_0040_01_thumb.jpg
- 0_part2/333_wood_damaged_0017_01_thumb.jpg
- 0_part2/334_dotted_0196.jpg
- 0_part2/335_ground_slope_0055_01_thumb.jpg
- 0_part2/336_ground_ground_garbage_0007_01_thumb.jpg
- 0_part2/337_Flora31_47.jpg
- 0_part2/338_cracked_0113.jpg
- 0_part2/339_Flora31_4.jpg
- 0_part2/33_cracked_0140.jpg
- 0_part2/340_debris_garbage_0008_01_thumb.jpg
- 0_part2/341_Flora31_3.jpg
- 0_part2/342_ground_pebble_0019_01_thumb.jpg
- 0_part2/343_debris_stone_debris_0030_01_thumb.jpg
- 0_part2/344_Flora31_38.jpg
- 0_part2/345_ground_pebble_0033_01_thumb.jpg
- 0_part2/346_ground_ground_garbage_0024_01_thumb.jpg
- 0_part2/347_rock_cave_0024_01_thumb.jpg
- 0_part2/348_bubbly_0153.jpg
- 0_part2/349_animals_fur_0030_01_thumb.jpg
- 0_part2/34_D9.jpg
- 0_part2/350_cracked_0126.jpg
- 0_part2/351_bumpy_0119.jpg
- 0_part2/352_dotted_0038.jpg
- 0_part2/353_bubbly_0156.jpg
- 0_part2/354_bubbly_0166.jpg
- 0_part2/355_Pure Texture 171_152.jpg
- 0_part2/356_bubbly_0043.jpg
- 0_part2/357_debris_stone_debris_0035_01_thumb.jpg
- 0_part2/358_cracked_0116.jpg
- 0_part2/359_ground_slope_0026_01_thumb.jpg
- 0_part2/35_D37.jpg
- 0_part2/360_ground_frozen_ground_0025_01_thumb.jpg
- 0_part2/361_cracked_0157.jpg
- 0_part2/362_rock_cave_0023_01_thumb.jpg
- 0_part2/363_nature_moss_0005_01_thumb.jpg
- 0_part2/364_debris_other_0012_01_thumb.jpg
- 0_part2/365_soil_cracked_0035_01_thumb.jpg
- 0_part2/366_cracked_0072.jpg
- 0_part2/367_dotted_0111.jpg
- 0_part2/368_grass_grass_0030_01_thumb.jpg
- 0_part2/369_ground_frozen_ground_0032_01_thumb.jpg
- 0_part2/36_debris_metal_debris_0006_01_thumb.jpg
[truncated: 191 more entries]
