# Supplementary material for: Deep convolutional neural networks for regular texture recognition
Source: PeerJ Comput Sci. 2022 Feb 9;8:e869. doi: 10.7717/peerj-cs.869 (PMC9044313; doi:10.7717/peerj-cs.869)
Supplement: Supplemental Information 3 [file peerj-cs-08-869-s003.zip]

Archive with 511 entries (510 files):
- 1_part1/
- 1_part1/246_Pure Texture 171_102.jpg
- 1_part1/246_ven_0099.jpg
- 1_part1/247_Graph cut texture synthesis results 92_2.jpg
- 1_part1/247_ven_0016.jpg
- 1_part1/248_Borderline Near-Regular Textures 65_53.jpg
- 1_part1/248_ven_0013.jpg
- 1_part1/249_Planks old_100.jpg
- 1_part1/249_ven_0014.jpg
- 1_part1/250_page6_20.jpg
- 1_part1/250_rforated_0046.jpg
- 1_part1/251_neycombed_0098.jpg
- 1_part1/251_Pure Texture 171_56.jpg
- 1_part1/252_ooved_0164.jpg
- 1_part1/252_Planks old_98.jpg
- 1_part1/253_Planks old_9.jpg
- 1_part1/253_rforated_0068.jpg
- 1_part1/254_equered_0123.jpg
- 1_part1/254_Graph cut texture synthesis results 92_44.jpg
- 1_part1/255_brick_pavement_78.jpg
- 1_part1/255_ooved_0048.jpg
- 1_part1/256_shed_0161.jpg
- 1_part1/256_stone_wall_15.jpg
- 1_part1/257_Pure Texture 171_99.jpg
- 1_part1/257_ven_0081.jpg
- 1_part1/258_New Regular Textures 15_2.jpg
- 1_part1/258_ven_0115.jpg
- 1_part1/259_mpy_0072.jpg
- 1_part1/259_tile_tile_50.jpg
- 1_part1/260_brick_pavement_85.jpg
- 1_part1/260_ffled_0156.jpg
- 1_part1/261_equered_0046.jpg
- 1_part1/261_page12_10.jpg
- 1_part1/262_aided_0188.jpg
- 1_part1/262_page12_14.jpg
- 1_part1/263_ooved_0118.jpg
- 1_part1/263_Planks new_22.jpg
- 1_part1/264_itted_0102.jpg
- 1_part1/264_stone_wall_104.jpg
- 1_part1/265_Graph cut texture synthesis results 92_46.jpg
- 1_part1/265_ooved_0083.jpg
- 1_part1/266_equered_0098.jpg
- 1_part1/266_Pure Texture 171_4.jpg
- 1_part1/267_Normal nrt images 68_34.jpg
- 1_part1/267_ven_0093.jpg
- 1_part1/268_47835836552_e47491464c_w (1).jpg
- 1_part1/268_ven_0047.jpg
- 1_part1/269_neycombed_0129.jpg
- 1_part1/269_Normal nrt images 68_57.jpg
- 1_part1/270_brick_pavement_107.jpg
- 1_part1/270_ven_0095.jpg
- 1_part1/271_neycombed_0051.jpg
- 1_part1/271_Pure Texture 171_95.jpg
- 1_part1/272_eated_0160.jpg
- 1_part1/272_Planks new_23.jpg
- 1_part1/273_brick_pavement_111.jpg
- 1_part1/273_rforated_0077.jpg
- 1_part1/274_brick_pavement_64.jpg
- 1_part1/274_ven_0109.jpg
- 1_part1/275_nded_0019.jpg
- 1_part1/275_Normal nrt images 68_67.jpg
- 1_part1/276_ooved_0085.jpg
- 1_part1/276_Planks new_21.jpg
- 1_part1/277_ooved_0126.jpg
- 1_part1/277_page8_16.jpg
- 1_part1/278_brick_pavement_74.jpg
- 1_part1/278_neycombed_0161.jpg
- 1_part1/279_mpy_0101.jpg
- 1_part1/279_tile_tile_46.jpg
- 1_part1/280_aided_0101.jpg
- 1_part1/280_S_S_Cottn2_t.jpg
- 1_part1/281_48018189013_13404e4f48_w.jpg
- 1_part1/281_rforated_0076.jpg
- 1_part1/282_equered_0042.jpg
- 1_part1/282_Planks old_102.jpg
- 1_part1/283_Planks old_17.jpg
- 1_part1/283_rforated_0016.jpg
- 1_part1/284_lka-dotted_0093.jpg
- 1_part1/284_tile_tile_26.jpg
- 1_part1/285_concrete massive_87.jpg
- 1_part1/285_ven_0040.jpg
- 1_part1/286_ooved_0139.jpg
- 1_part1/286_Planks old_56.jpg
- 1_part1/287_eated_0082.jpg
- 1_part1/287_Planks old_44.jpg
- 1_part1/288_brick_pavement_117.jpg
- 1_part1/288_rforated_0097.jpg
- 1_part1/289_page5_6.jpg
- 1_part1/289_ven_0110.jpg
- 1_part1/290_neycombed_0054.jpg
- 1_part1/290_Pure Texture 171_14.jpg
- 1_part1/291_mpy_0149.jpg
- 1_part1/291_Planks old_88.jpg
- 1_part1/292_Planks old_37.jpg
- 1_part1/292_ven_0068.jpg
- 1_part1/293_ffled_0148.jpg
- 1_part1/293_wood_planks_new_0031_01_thumb.jpg
- 1_part1/294_neycombed_0117.jpg
- 1_part1/294_Pure Texture 171_141.jpg
- 1_part1/295_Pure Texture 171_10.jpg
- 1_part1/295_rforated_0023.jpg
- 1_part1/296_neycombed_0121.jpg
- 1_part1/296_wood_planks_new_0029_01_thumb.jpg
- 1_part1/297_ooved_0047.jpg
- 1_part1/297_page13_11.jpg
- 1_part1/298_Pure Texture 171_60.jpg
- 1_part1/298_ven_0039.jpg
- 1_part1/299_page13_4.jpg
- 1_part1/299_rforated_0042.jpg
- 1_part1/300_ffled_0090.jpg
- 1_part1/300_stone_wall_87.jpg
- 1_part1/301_brick_pavement_48.jpg
- 1_part1/301_ven_0101.jpg
- 1_part1/302_rforated_0045.jpg
- 1_part1/302_tile_tile_8.jpg
- 1_part1/303_brick_pavement_29.jpg
- 1_part1/303_ven_0064.jpg
- 1_part1/304_equered_0052.jpg
- 1_part1/304_page10_0.jpg
- 1_part1/305_S_S_Beebees.jpg
- 1_part1/305_ven_0094.jpg
- 1_part1/306_Graph cut texture synthesis results 92_25.jpg
- 1_part1/306_ven_0048.jpg
- 1_part1/307_brick_pavement_17.jpg
- 1_part1/307_nded_0021.jpg
- 1_part1/308_brick_pavement_36.jpg
- 1_part1/308_ven_0061.jpg
- 1_part1/309_48479216701_5191d6984b_w.jpg
- 1_part1/309_neycombed_0058.jpg
- 1_part1/310_New Regular Textures 15_7.jpg
- 1_part1/310_ven_0122.jpg
- 1_part1/311_nded_0033.jpg
- 1_part1/311_Pure Texture 171_15.jpg
- 1_part1/312_D80.jpg
- 1_part1/313_Pure Texture 171_86.jpg
- 1_part1/314_Graph cut texture synthesis results 92_19.jpg
- 1_part1/315_47084136744_a38c6bd401_w.jpg
- 1_part1/316_Pure Texture 171_57.jpg
- 1_part1/317_stone_wall_39.jpg
- 1_part1/318_Pure Texture 171_96.jpg
- 1_part1/319_Planks old_42.jpg
- 1_part1/320_page7_4.jpg
- 1_part1/321_New Regular Textures 15_12.jpg
- 1_part1/322_page8_11.jpg
- 1_part1/323_brick_pavement_80.jpg
- 1_part1/324_Pure Texture 171_157.jpg
- 1_part1/325_Pure Texture 171_139.jpg
- 1_part1/326_Pure Texture 171_142.jpg
- 1_part1/327_New Regular Textures 15_8.jpg
- 1_part1/328_page13_10.jpg
- 1_part1/329_perforated_0012.jpg
- 1_part1/330_Pure Texture 171_130.jpg
- 1_part1/331_Normal nrt images 68_49.jpg
- 1_part1/332_page13_6.jpg
- 1_part1/333_D34.jpg
- 1_part1/334_Planks new_41.jpg
- 1_part1/335_brick_pavement_41.jpg
- 1_part1/336_brick_pavement_0046_03_thumb.jpg
- 1_part1/337_Planks new_38.jpg
- 1_part1/338_D96.jpg
- 1_part1/339_48501815981_c8605bf6bd_w.jpg
- 1_part1/340_Planks old_27.jpg
- 1_part1/341_D78.jpg
- 1_part1/342_Planks old_97.jpg
- 1_part1/343_Planks old_50.jpg
- 1_part1/344_brick_pavement_0005_01_thumb.jpg
- 1_part1/345_page10_5.jpg
- 1_part1/346_page5_0.jpg
- 1_part1/347_brick_pavement_72.jpg
- 1_part1/348_Pure Texture 171_163.jpg
- 1_part1/349_page10_22.jpg
- 1_part1/350_stone_wall_89.jpg
- 1_part1/351_Masont_t.jpg
- 1_part1/352_09_free_subtle_textures_carbon_fibre.jpg
- 1_part1/353_page12_20.jpg
- 1_part1/354_Borderline Near-Regular Textures 65_35.jpg
- 1_part1/355_page13_3.jpg
- 1_part1/356_concrete other_22.jpg
- 1_part1/357_page7_8.jpg
- 1_part1/358_tile_tile_21.jpg
- 1_part1/359_tile_tile_31.jpg
- 1_part1/360_screen1-a-p011.jpg
- 1_part1/361_Planks old_23.jpg
- 1_part1/362_concrete massive_1.jpg
- 1_part1/363_Pure Texture 171_104.jpg
- 1_part1/364_stone_wall_67.jpg
- 1_part1/365_wood_constructions_0072_01_thumb.jpg
- 1_part1/366_D68.jpg
- 1_part1/367_Pure Texture 171_109.jpg
- 1_part1/368_Planks old_51.jpg
- 1_part1/369_stone_wall_52.jpg
- 1_part1/370_Normal nrt images 68_37.jpg
- 1_part1/371_Planks old_83.jpg
- 1_part1/372_40511826303_c18a379ab6_w.jpg
- 1_part1/373_page13_18.jpg
- 1_part1/374_D49.jpg
- 1_part1/375_Pure Texture 171_150.jpg
- 1_part1/376_concrete massive_75.jpg
- 1_part1/377_48278786841_ff73d629ec_w.jpg
- 1_part1/378_brick_pavement_46.jpg
- 1_part1/379_Pure Texture 171_42.jpg
- 1_part1/380_New Regular Textures 15_0.jpg
- 1_part1/381_stone_wall_21.jpg
- 1_part1/382_D52.jpg
- 1_part1/383_Planks new_0.jpg
- 1_part1/384_concrete massive_47.jpg
- 1_part1/385_stone_wall_7.jpg
- 1_part1/386_S_S_Stone34l.jpg
- 1_part1/387_Normal nrt images 68_31.jpg
- 1_part1/388_Normal nrt images 68_66.jpg
- 1_part1/389_Planks old_89.jpg
- 1_part1/390_brick_pavement_58.jpg
- 1_part1/391_stone_wall_33.jpg
- 1_part1/392_tile_tile_42.jpg
- 1_part1/393_brick_pavement_43.jpg
- 1_part1/394_Planks new_36.jpg
- 1_part1/395_Planks old_46.jpg
- 1_part1/396_tile_tile_49.jpg
- 1_part1/397_brick_pavement_0098_03_thumb.jpg
- 1_part1/398_page10_7.jpg
- 1_part1/399_brick_pavement_97.jpg
- 1_part1/400_Planks old_36.jpg
- 1_part1/401_Graph cut texture synthesis results 92_18.jpg
- 1_part1/402_Pure Texture 171_26.jpg
- 1_part1/403_Pure Texture 171_149.jpg
- 1_part1/404_Pure Texture 171_153.jpg
- 1_part1/405_brick_pavement_68.jpg
- 1_part1/406_stone_wall_38.jpg
- 1_part1/407_perforated_0068.jpg
- 1_part1/408_Pure Texture 171_27.jpg
- 1_part1/409_stone_wall_0.jpg
- 1_part1/410_Normal nrt images 68_28.jpg
- 1_part1/411_Planks old_91.jpg
- 1_part1/412_Normal nrt images 68_42.jpg
- 1_part1/413_Planks old_49.jpg
- 1_part1/414_Planks old_19.jpg
- 1_part1/415_brick_pavement_33.jpg
- 1_part1/416_page11_22.jpg
- 1_part1/417_Pure Texture 171_69.jpg
- 1_part1/418_Planks old_22.jpg
- 1_part1/419_page7_10.jpg
- 1_part1/420_47118295254_5fe0492085_w.jpg
- 1_part1/421_D48.jpg
- 1_part1/422_47999011176_c6432b223d_w.jpg
- 1_part1/423_Planks old_54.jpg
- 1_part1/424_46759186255_e21157e0f6_w.jpg
- 1_part1/425_meshed_0176.jpg
- 1_part1/426_Planks old_8.jpg
- 1_part1/427_concrete massive_80.jpg
- 1_part1/428_stone_wall_94.jpg
- 1_part1/429_brick_pavement_30.jpg
- 1_part1/430_perforated_0016.jpg
- 1_part1/431_Planks old_52.jpg
- 1_part1/432_Planks old_76.jpg
- 1_part1/433_Pure Texture 171_120.jpg
- 1_part1/434_46950872554_a0dbc4d27a_w.jpg
- 1_part1/435_Planks new_33.jpg
- 1_part1/436_S_S_WOOD-bois14.jpg
- 1_part1/437_brick_pavement_34.jpg
- 1_part1/438_page11_17.jpg
- 1_part1/439_Normal nrt images 68_50.jpg
- 1_part1/440_D21.jpg
- 1_part1/441_Pure Texture 171_145.jpg
- 1_part1/442_brick_pavement_128.jpg
- 1_part1/443_tile_tile_51.jpg
- 1_part1/444_brick_pavement_42.jpg
- 1_part1/445_concrete other_11.jpg
- 1_part1/446_brick_pavement_109.jpg
- 1_part1/447_Pure Texture 171_155.jpg
- 1_part1/448_Planks old_41.jpg
- 1_part1/449_Normal nrt images 68_59.jpg
- 1_part1/450_Planks old_1.jpg
- 1_part1/451_Pure Texture 171_115.jpg
- 1_part1/452_Planks old_28.jpg
- 1_part1/453_brick_pavement_12.jpg
- 1_part1/454_Graph cut texture synthesis results 92_36.jpg
- 1_part1/455_page10_8.jpg
- 1_part1/456_brick_pavement_88.jpg
- 1_part1/457_stone_wall_6.jpg
- 1_part1/458_Pure Texture 171_138.jpg
- 1_part1/459_Pure Texture 171_35.jpg
- 1_part1/460_Planks old_57.jpg
- 1_part1/461_Borderline Near-Regular Textures 65_11.jpg
- 1_part1/462_seat2-a-p010.jpg
- 1_part1/463_Planks old_90.jpg
- 1_part1/464_ceiling2-a-p001.jpg
- 1_part1/465_page11_7.jpg
- 1_part1/466_Normal nrt images 68_61.jpg
- 1_part1/467_Pure Texture 171_94.jpg
- 1_part1/468_concrete massive_48.jpg
- 1_part1/469_Borderline Near-Regular Textures 65_62.jpg
- 1_part1/470_page13_8.jpg
- 1_part1/471_stone_wall_42.jpg
- 1_part1/472_Planks old_25.jpg
- 1_part1/473_Pure Texture 171_51.jpg
- 1_part1/474_brick_pavement_0065_01_thumb.jpg
- 1_part1/475_Pure Texture 171_64.jpg
- 1_part1/476_D106.jpg
- 1_part1/477_images (1).jpg
- 1_part1/478_tile_tile_60.jpg
[truncated: 211 more entries]
