# Supplementary material for: Deep convolutional neural networks for regular texture recognition
Source: PeerJ Comput Sci. 2022 Feb 9;8:e869. doi: 10.7717/peerj-cs.869 (PMC9044313; doi:10.7717/peerj-cs.869)
Supplement: Supplemental Information 4 [file peerj-cs-08-869-s004.zip]

Archive with 491 entries (490 files):
- 1_part2/
- 1_part2/100_brick_pavement_126.jpg
- 1_part2/100_nded_0008.jpg
- 1_part2/101_brick_pavement_59.jpg
- 1_part2/101_ven_0005.jpg
- 1_part2/102_rforated_0080.jpg
- 1_part2/102_thumb (3).jpg
- 1_part2/103_page10_4.jpg
- 1_part2/103_ven_0125.jpg
- 1_part2/104_aly_0131.jpg
- 1_part2/104_stone_wall_68.jpg
- 1_part2/105_D56.jpg
- 1_part2/105_nded_0006.jpg
- 1_part2/106_aided_0064.jpg
- 1_part2/106_seat1-a-p002.jpg
- 1_part2/107_eated_0150.jpg
- 1_part2/107_Normal nrt images 68_33.jpg
- 1_part2/108_lka-dotted_0142.jpg
- 1_part2/108_stone_wall_61.jpg
- 1_part2/109_stone_wall_74.jpg
- 1_part2/109_ven_0067.jpg
- 1_part2/10_ooved_0111.jpg
- 1_part2/10_stone_wall_64.jpg
- 1_part2/110_Cottn2_t.jpg
- 1_part2/110_equered_0066.jpg
- 1_part2/111_brick_pavement_84.jpg
- 1_part2/111_ven_0022.jpg
- 1_part2/112_equered_0106.jpg
- 1_part2/112_Pure Texture 171_158.jpg
- 1_part2/113_ven_0002.jpg
- 1_part2/113_wood_planks_new_0004_04_thumb.jpg
- 1_part2/114_shed_0105.jpg
- 1_part2/114_stone_wall_71.jpg
- 1_part2/115_neycombed_0142.jpg
- 1_part2/115_stone_wall_75.jpg
- 1_part2/116_Borderline Near-Regular Textures 65_61.jpg
- 1_part2/116_rforated_0074.jpg
- 1_part2/117_page11_5.jpg
- 1_part2/117_ven_0056.jpg
- 1_part2/118_Pure Texture 171_34.jpg
- 1_part2/118_ven_0073.jpg
- 1_part2/119_rforated_0026.jpg
- 1_part2/119_tile_tile_44.jpg
- 1_part2/11_page13_13.jpg
- 1_part2/11_ven_0044.jpg
- 1_part2/120_43215461150_558a5ef6c8_w.jpg
- 1_part2/120_equered_0121.jpg
- 1_part2/121_concrete massive_53.jpg
- 1_part2/121_ooved_0063.jpg
- 1_part2/122_brick_pavement_18.jpg
- 1_part2/122_itted_0178.jpg
- 1_part2/123_concrete other_26.jpg
- 1_part2/123_ven_0069.jpg
- 1_part2/124_Planks old_96.jpg
- 1_part2/124_ven_0043.jpg
- 1_part2/125_concrete massive_69.jpg
- 1_part2/125_shed_0176.jpg
- 1_part2/126_aided_0191.jpg
- 1_part2/126_page8_18.jpg
- 1_part2/127_Planks old_61.jpg
- 1_part2/127_ven_0072.jpg
- 1_part2/128_neycombed_0173.jpg
- 1_part2/128_Pure Texture 171_36.jpg
- 1_part2/129_concrete other_30.jpg
- 1_part2/129_rforated_0079.jpg
- 1_part2/12_46726226585_e886a0442e_w.jpg
- 1_part2/12_rforated_0041.jpg
- 1_part2/130_itted_0150.jpg
- 1_part2/130_tile_tile_6.jpg
- 1_part2/131_tile_tile_12.jpg
- 1_part2/131_ven_0117.jpg
- 1_part2/132_aly_0160.jpg
- 1_part2/132_Pure Texture 171_107.jpg
- 1_part2/133_brick_pavement_90.jpg
- 1_part2/133_neycombed_0162.jpg
- 1_part2/134_Pure Texture 171_140.jpg
- 1_part2/134_shed_0123.jpg
- 1_part2/135_equered_0096.jpg
- 1_part2/135_Normal nrt images 68_48.jpg
- 1_part2/136_equered_0051.jpg
- 1_part2/136_stone_wall_45.jpg
- 1_part2/137_Planks old_7.jpg
- 1_part2/137_shed_0112.jpg
- 1_part2/138_aided_0067.jpg
- 1_part2/138_Pure Texture 171_169.jpg
- 1_part2/139_Normal nrt images 68_62.jpg
- 1_part2/139_tted_0170.jpg
- 1_part2/13_concrete massive_21.jpg
- 1_part2/13_lka-dotted_0112.jpg
- 1_part2/140_brick_pavement_98.jpg
- 1_part2/140_rforated_0043.jpg
- 1_part2/141_perforated_0076.jpg
- 1_part2/141_ven_0029.jpg
- 1_part2/142_Pure Texture 171_19.jpg
- 1_part2/142_ven_0076.jpg
- 1_part2/143_ooved_0113.jpg
- 1_part2/143_Planks new_40.jpg
- 1_part2/144_aided_0141.jpg
- 1_part2/144_stone_wall_65.jpg
- 1_part2/145_Planks old_87.jpg
- 1_part2/145_rforated_0037.jpg
- 1_part2/146_Planks old_74.jpg
- 1_part2/146_ven_0010.jpg
- 1_part2/147_brick_pavement_127.jpg
- 1_part2/147_neycombed_0119.jpg
- 1_part2/148_lka-dotted_0032.jpg
- 1_part2/148_page11_1.jpg
- 1_part2/149_neycombed_0171.jpg
- 1_part2/149_page12_8.jpg
- 1_part2/14_aly_0204.jpg
- 1_part2/14_concrete massive_10.jpg
- 1_part2/150_46528431465_86d364015f_w.jpg
- 1_part2/150_ven_0083.jpg
- 1_part2/151_Pure Texture 171_108.jpg
- 1_part2/151_ven_0050.jpg
- 1_part2/152_brick_pavement_71.jpg
- 1_part2/152_neycombed_0125.jpg
- 1_part2/153_equered_0050.jpg
- 1_part2/153_Pure Texture 171_5.jpg
- 1_part2/154_equered_0107.jpg
- 1_part2/154_Graph cut texture synthesis results 92_12.jpg
- 1_part2/155_ooved_0078.jpg
- 1_part2/155_Pure Texture 171_33.jpg
- 1_part2/156_rforated_0025.jpg
- 1_part2/156_tile_tile_3.jpg
- 1_part2/157_aided_0069.jpg
- 1_part2/157_stone_wall_105.jpg
- 1_part2/158_Normal nrt images 68_60.jpg
- 1_part2/158_shed_0138.jpg
- 1_part2/159_Planks new_6.jpg
- 1_part2/159_ven_0088.jpg
- 1_part2/15_ooved_0081.jpg
- 1_part2/15_S_S_Cordry_t.jpg
- 1_part2/160_images (3).jpg
- 1_part2/160_ooved_0089.jpg
- 1_part2/161_Planks old_14.jpg
- 1_part2/161_ven_0012.jpg
- 1_part2/162_concrete massive_50.jpg
- 1_part2/162_equered_0044.jpg
- 1_part2/163_D105.jpg
- 1_part2/163_ven_0021.jpg
- 1_part2/164_neycombed_0061.jpg
- 1_part2/164_tile_tile_25.jpg
- 1_part2/165_Normal nrt images 68_36.jpg
- 1_part2/165_ven_0097.jpg
- 1_part2/166_neycombed_0078.jpg
- 1_part2/166_Planks new_10.jpg
- 1_part2/167_tile_tile_36.jpg
- 1_part2/167_ven_0126.jpg
- 1_part2/168_aided_0006.jpg
- 1_part2/168_page12_17.jpg
- 1_part2/169_neycombed_0112.jpg
- 1_part2/169_Planks new_25.jpg
- 1_part2/16_ooved_0098.jpg
- 1_part2/16_tile_tile_41.jpg
- 1_part2/170_equered_0070.jpg
- 1_part2/170_Pure Texture 171_167.jpg
- 1_part2/171_ooved_0144.jpg
- 1_part2/171_Planks old_4.jpg
- 1_part2/172_Normal nrt images 68_43.jpg
- 1_part2/172_ooved_0125.jpg
- 1_part2/173_brick_pavement_75.jpg
- 1_part2/173_rforated_0034.jpg
- 1_part2/174_equered_0048.jpg
- 1_part2/174_Pure Texture 171_112.jpg
- 1_part2/175_stone_wall_113.jpg
- 1_part2/175_ven_0036.jpg
- 1_part2/176_brick_pavement_87.jpg
- 1_part2/176_lka-dotted_0114.jpg
- 1_part2/177_Borderline Near-Regular Textures 65_55.jpg
- 1_part2/177_neycombed_0132.jpg
- 1_part2/178_brick_pavement_130.jpg
- 1_part2/178_nded_0010.jpg
- 1_part2/179_Planks old_21.jpg
- 1_part2/179_ven_0009.jpg
- 1_part2/17_ooved_0099.jpg
- 1_part2/17_Planks old_38.jpg
- 1_part2/180_aly_0173.jpg
- 1_part2/180_Planks old_63.jpg
- 1_part2/181_Planks new_39.jpg
- 1_part2/181_rforated_0063.jpg
- 1_part2/182_aly_0222.jpg
- 1_part2/182_Borderline Near-Regular Textures 65_64.jpg
- 1_part2/183_D20.jpg
- 1_part2/183_nded_0062.jpg
- 1_part2/184_neycombed_0139.jpg
- 1_part2/184_S_S_Weave2_t.jpg
- 1_part2/185_D65.jpg
- 1_part2/185_equered_0084.jpg
- 1_part2/186_Normal nrt images 68_23.jpg
- 1_part2/186_ooved_0149.jpg
- 1_part2/187_concrete massive_71.jpg
- 1_part2/187_equered_0093.jpg
- 1_part2/188_concrete other_12.jpg
- 1_part2/188_ven_0086.jpg
- 1_part2/189_brick_pavement_66.jpg
- 1_part2/189_nded_0022.jpg
- 1_part2/18_08_free_subtle_textures_seamless_light_metal_grid_patterns.jpg
- 1_part2/18_ven_0049.jpg
- 1_part2/190_20150911134909-4c8f8071-2s.jpg
- 1_part2/190_ooved_0093.jpg
- 1_part2/191_D102.jpg
- 1_part2/191_ven_0080.jpg
- 1_part2/192_brick_pavement_105.jpg
- 1_part2/192_ven_0114.jpg
- 1_part2/193_brick_pavement_81.jpg
- 1_part2/193_ven_0015.jpg
- 1_part2/194_neycombed_0153.jpg
- 1_part2/194_page9_14.jpg
- 1_part2/195_Normal nrt images 68_58.jpg
- 1_part2/195_ven_0058.jpg
- 1_part2/196_tile_tile_67.jpg
- 1_part2/196_ven_0051.jpg
- 1_part2/197_brick_pavement_86.jpg
- 1_part2/197_neycombed_0084.jpg
- 1_part2/198_neycombed_0118.jpg
- 1_part2/198_Pure Texture 171_68.jpg
- 1_part2/199_D85.jpg
- 1_part2/199_ooved_0072.jpg
- 1_part2/19_concrete other_4.jpg
- 1_part2/19_ven_0060.jpg
- 1_part2/1_Pure Texture 171_92.jpg
- 1_part2/1_ven_0004.jpg
- 1_part2/200_48328247382_93a9233768_w.jpg
- 1_part2/200_eated_0147.jpg
- 1_part2/201_equered_0043.jpg
- 1_part2/201_thumb (1).jpg
- 1_part2/202_Pure Texture 171_161.jpg
- 1_part2/202_ven_0063.jpg
- 1_part2/203_concrete massive_38.jpg
- 1_part2/203_rforated_0015.jpg
- 1_part2/204_D103.jpg
- 1_part2/204_ooved_0097.jpg
- 1_part2/205_D47.jpg
- 1_part2/205_ven_0104.jpg
- 1_part2/206_Planks old_67.jpg
- 1_part2/206_rforated_0085.jpg
- 1_part2/207_equered_0045.jpg
- 1_part2/207_New Regular Textures 15_4.jpg
- 1_part2/208_mpy_0070.jpg
- 1_part2/208_Normal nrt images 68_38.jpg
- 1_part2/209_stone_wall_100.jpg
- 1_part2/209_ven_0078.jpg
- 1_part2/20_stone_wall_16.jpg
- 1_part2/20_ven_0127.jpg
- 1_part2/210_ooved_0120.jpg
- 1_part2/210_page12_3.jpg
- 1_part2/211_equered_0054.jpg
- 1_part2/211_Pure Texture 171_133.jpg
- 1_part2/212_Normal nrt images 68_53.jpg
- 1_part2/212_ven_0103.jpg
- 1_part2/213_brick_pavement_67.jpg
- 1_part2/213_ven_0008.jpg
- 1_part2/214_concrete massive_86.jpg
- 1_part2/214_nded_0016.jpg
- 1_part2/215_brick_pavement_8.jpg
- 1_part2/215_ven_0091.jpg
- 1_part2/216_New Regular Textures 15_6.jpg
- 1_part2/216_rforated_0057.jpg
- 1_part2/217_page12_4.jpg
- 1_part2/217_ven_0017.jpg
- 1_part2/218_Planks old_31.jpg
- 1_part2/218_ven_0054.jpg
- 1_part2/219_neycombed_0123.jpg
- 1_part2/219_page7_12.jpg
- 1_part2/21_ven_0087.jpg
- 1_part2/21_waffled_0060.jpg
- 1_part2/220_neycombed_0110.jpg
- 1_part2/220_wood_planks_new_0035_02_thumb.jpg
- 1_part2/221_ooved_0088.jpg
- 1_part2/221_tile_tile_47.jpg
- 1_part2/222_ooved_0096.jpg
- 1_part2/222_page11_16.jpg
- 1_part2/223_Planks new_13.jpg
- 1_part2/223_ven_0046.jpg
- 1_part2/224_tile_tile_64.jpg
- 1_part2/224_ven_0028.jpg
- 1_part2/225_chequered_0045.jpg
- 1_part2/225_rforated_0051.jpg
- 1_part2/226_neycombed_0140.jpg
- 1_part2/226_Planks new_5.jpg
- 1_part2/227_49208828777_a811c58a77_w.jpg
- 1_part2/227_ven_0052.jpg
- 1_part2/228_49198508267_affa7b0ca8_w.jpg
- 1_part2/228_ooved_0045.jpg
- 1_part2/229_page11_14.jpg
- 1_part2/229_ven_0031.jpg
- 1_part2/22_aided_0121.jpg
- 1_part2/22_tile_tile_65.jpg
- 1_part2/230_brick_pavement_16.jpg
- 1_part2/230_equered_0095.jpg
- 1_part2/231_equered_0055.jpg
- 1_part2/231_Pure Texture 171_105.jpg
- 1_part2/232_Planks new_7.jpg
- 1_part2/232_ven_0007.jpg
- 1_part2/233_Planks new_15.jpg
- 1_part2/233_ven_0111.jpg
- 1_part2/234_ooved_0057.jpg
- 1_part2/234_stone_wall_18.jpg
- 1_part2/235_48177727617_2a07f3f3f9_w.jpg
[truncated: 191 more entries]
